# Supplementary material for: Artificial Intelligence to Improve Antibiotic Prescribing: A Systematic Review
Source: Antibiotics (Basel). 2023 Aug 6;12(8):1293. doi: 10.3390/antibiotics12081293 (PMC10451640; doi:10.3390/antibiotics12081293)
Supplement: Supplementary file 1 [file antibiotics-12-01293-s001.zip]

Archive with 1 entries (1 files):
- antibiotics-2468891-supplementary.pdf
